# Supplementary material for: Understanding the Thermodynamics of Magnesium Binding to RNA Structural Motifs
Source: Life (Basel). 2024 Jun 16;14(6):765. doi: 10.3390/life14060765 (PMC11205036; doi:10.3390/life14060765)
Supplement: Supplementary file 1 [file life-14-00765-s001.zip]

Archive with 1 entries (1 files):
- life-2996095-supplementary.xlsx
