# Supplementary material for: Understanding the Thermodynamics of Magnesium Binding to RNA Structural Motifs
Source: Life (Basel). 2024 Jun 16;14(6):765. doi: 10.3390/life14060765 (PMC11205036; doi:10.3390/life14060765)
Supplement: Supplementary file 1 [file life-14-00765-s001.zip › life-2996095-supplementary.xlsx]

## Sheet: SI
Table S1. A summary of Mg(II) binding sites described in the manuscript. The columns include the functional role of the RNA, the id for the specific RNA chain examined from a unit cell containing more than one RNA chain, the id for the PDB data base, the overall Mg(II) coordination number, a breakdown of inner- and outer-sphere ligands, the free energy associated with inner-sphere and outer-spher…
class of RNA	pdbid	chainid	coordination #	innersphere: phosphate	innersphere: ribose OH	innersphere: base O or N	innersphere: ligands	outersphere: phosphate	outersphere: ribose OH	outersphere: base O or N	FREE ENERGY INNER SPHERE (kcal/mole)	FREE ENERGY OUTER SPHERE (kcal/mole)	TOTAL FREE ENERGY (kcal/mole)
riboswitch	4enc	A	6	A:A6(OP2); U:A7(OP2); U:A41(OP1); G:A42(OP2)			F:A106(F)				-16.5	0	-16.5
kink-turn ribosomal	3iin	B	5	C:B88(OP1); G:B170(OP1); A:B172(OP1); DA:C207(OP2)	DT:D3(O3')						-16.5	0	-16.5
riboswitch	4enb	A	6	A:A6(OP2); U:A7(OP2); U:A41(OP1); G:A42(OP2)			F:A106(F)				-16.5	0	-16.5
ribosomal	3bo3	B	5	C:B88(OP1); G:B170(OP1); A:B172(OP1); A:D4(OP2)	U:D3(O3')						-16.5	0	-16.5
riboswitch	4en5	A	6	A:A6(OP2); U:A7(OP2); U:A41(OP1); G:A42(OP2)			F:A110(F)				-16.5	0	-16.5
riboswitch	4ena	A	6	A:A6(OP2); U:A7(OP2); U:A41(OP1); G:A42(OP2)			F:A113(F)				-16.5	0	-16.5
riboswitch	2qbz	X	6	G:X100(OP2); C:X102(OP2); A:X103(OP2)		U:X104(O4)		C:X99		G:X100	-13.2	-2.4	-15.6
riboswitch	2gdi	Y	6			G:Y60(O6); G:Y78(O6)	TPP:Y100(O2B)			U:Y59; A:Y61; G:Y76; C:Y77	-9.9	-4.8	-14.7
riboswitch	2gdi	X	6			G:X60(O6); G:X78(O6)	TPP:X100(O2B)			U:X59; A:X61; G:X76; C:X77	-9.9	-4.8	-14.7
ribozyme	2r8s	R	6	A:R184(OP1); A:R186(OP1); A:R187(OP2); G:R188(OP2)				A:R183			-13.2	-1.2	-14.4
kink-turn ribosomal	1jj2	0	6	A:01747(OP2); U:01748(OP2); G:02585(OP1)		U:01749(O4)		U:02586			-13.2	-1.2	-14.4
kink-turn ribosomal	1jj2	0	6	A:0844(OP1); A:01689(OP1)					G:01688	A:0844; A:01689; C:01690; A:0882; C:01692	-6.6	-7.2	-13.8
pseudoknot mol recog	1f27	B	6	A:B25(OP2)			BTN:A33(O3)	A:B24; A:B26	G:A6	A:B25; A:B26; G:A6	-6.6	-7.2	-13.8
riboswitch	3oxd	B	6	C:B74(OP1); A:B75(OP1); A:B76(OP2)						A:B77; A:B78; A:B76	-9.9	-3.6	-13.5
riboswitch	3oww	B	6	C:B74(OP1); A:B75(OP1); A:B76(OP2)						A:B76; A:B77; A:B78	-9.9	-3.6	-13.5
kink-turn ribosomal	1jj2	0	6	A:02483(OP2); C:02533(OP2); C:02534(OP2)				U:02484	A:02532; G:02482		-9.9	-3.6	-13.5
riboswitch	3oxm	B	6	A:B33(OP2); C:B66(OP2)	G:B32(O2')					C:B68; U:B69; U:B67	-9.9	-3.6	-13.5
riboswitch	3ox0	B	6	A:B75(OP1); A:B76(OP2)	C:B74(O5')			C:B74		A:B77; A:B76	-9.9	-3.6	-13.5
kink-turn ribosomal	1jj2	0	6	A:0167(OP1); C:0168(OP2)		A:0165(N7)		G:0164; A:0165		G:0164	-9.9	-3.6	-13.5
riboswitch	3d2g	B	6			G:B48(O6); G:B66(O6)	TPP:B83(O2B)			A:B49; C:B65; U:B47	-9.9	-3.6	-13.5
riboswitch	3d2g	A	6			G:A48(O6); G:A66(O6)	TPP:A83(O2B)			A:A49; C:A65; U:A47	-9.9	-3.6	-13.5
ribosomal	3bo3	B	5	G:B128(OP1); A:B172(OP2); A:D4(OP2)	G:C206(O2')						-13.2	0	-13.2
RNA element in SARS virus	1xjr	A	6	A:A12(OP2)				G:A13; G:A11	C:A10	G:A13; U:A37; A:A38; G:A14; A:A12	-3.3	-9.6	-12.9
riboswitch	2qbz	X	6	U:X24(OP2); A:X25(OP1)						G:X26; A:X25; C:X160; U:X161; U:X159	-6.6	-6	-12.6
HIV RNA-DNA	1pjo	B	6	G:A10(OP1); DT:B18(OP1)				G:A10; DT:B18; DT:B18; G:A10	DT:B19		-6.6	-6	-12.6
kink-turn ribosomal	1jj2	0	6	G:02102(OP2); G:02537(OP2)					C:02536; A:02101	G:02480; G:02481; A:02101	-6.6	-6	-12.6
kink-turn ribosomal	1jj2	0	6	A:01684(OP2); U:01724(OP2)				C:01431	A:01691; C:01692	U:01722; A:01691	-6.6	-6	-12.6
HIV RNA-DNA	1pjo	A	6	A:A9(OP1); DT:B18(OP2)				G:A10; DT:B17; DG:B20; DT:B17; DT:B18			-6.6	-6	-12.6
kink-turn ribosomal	1jj2	0	6	G:01489(OP2)		G:01491(O6)		G:01490; A:01487; U:01488		G:01489; G:01490	-6.6	-6	-12.6
riboswitch	3q3z	V	6	G:V56(OP1)		G:V38(N7)		G:V38	U:V37	G:V38; G:V39; A:V70	-6.6	-6	-12.6
riboswitch	3q3z	A	6	G:A56(OP1)		G:A38(N7)		G:A56; G:A38	U:A37	G:A39; A:A70	-6.6	-6	-12.6
ribozyme	1hr2	A	6			G:A163(N7); G:A164(O6)		U:A162; G:A163	U:A177	A:A178; U:A177	-6.6	-6	-12.6
ribozyme	2r8s	R	6	A:R183(OP1); A:R184(OP2); A:R186(OP2)						A:R184; A:R186	-9.9	-2.4	-12.3
ribozyme	1hr2	A	6	A:A183(OP1); A:A184(OP2); A:A186(OP2)						A:A184; A:A186	-9.9	-2.4	-12.3
ribozyme	1hr2	B	6	A:B183(OP1); A:B184(OP2); A:B186(OP2)						A:B184; A:B186	-9.9	-2.4	-12.3
riboswitch	3owi	A	6	C:A74(OP1); A:A75(OP1); A:A76(OP2)						A:A76; A:A77	-9.9	-2.4	-12.3
riboswitch	3owz	A	6	C:A74(OP1); A:A75(OP1); A:A76(OP2)						A:A77; A:A76	-9.9	-2.4	-12.3
kink-turn ribosomal	1jj2	0	6	A:01836(OP1); U:01838(OP1); A:01839(OP2)				G:01837		A:01839	-9.9	-2.4	-12.3
kink-turn ribosomal	1jj2	0	6	U:0919(OP1); C:02464(OP1); A:02465(OP1)				G:02466; G:02293			-9.9	-2.4	-12.3
ribozyme	1hr2	A	6	A:A184(OP1); A:A186(OP1); A:A187(OP2)				A:A183; G:A188			-9.9	-2.4	-12.3
riboswitch	3oxm	B	6	C:B74(OP1); A:B75(OP1); A:B76(OP2)						A:B77; A:B76	-9.9	-2.4	-12.3
ribozyme	1hr2	B	6	A:B184(OP1); A:B186(OP1); A:B187(OP2)				A:B183; G:B188			-9.9	-2.4	-12.3
kink-turn ribosomal	1jj2	0	6	U:0821(OP2); C:0822(OP2); G:0854(OP1)				G:0856; U:0855			-9.9	-2.4	-12.3
riboswitch	3oxm	A	6	A:A33(OP2); C:A66(OP2)	G:A32(O2')					C:A68; U:A69	-9.9	-2.4	-12.3
riboswitch	3oxj	B	6	A:B33(OP2); C:B66(OP2)	G:B32(O2')					U:B69; U:B67	-9.9	-2.4	-12.3
riboswitch	3oww	B	6	A:B33(OP2); C:B66(OP2)	G:B32(O2')					U:B69; U:B67	-9.9	-2.4	-12.3
riboswitch	3owi	B	6	A:B33(OP2); C:B66(OP2)	G:B32(O2')					U:B69; U:B67	-9.9	-2.4	-12.3
riboswitch	3oww	A	6	A:A33(OP2); C:A66(OP2)	G:A32(O2')					U:A67; U:A69	-9.9	-2.4	-12.3
kink-turn ribosomal	1jj2	0	6	A:02483(OP1); C:02534(OP1)		G:0627(O6)			U:0625	U:0626	-9.9	-2.4	-12.3
riboswitch	4en5	A	6	U:A7(OP1); G:A8(OP2)			F:A110(F)	G:A42; U:A41			-9.9	-2.4	-12.3
RNA aptamer	1ntb	B	6		C:B109(O4')	U:A10(O2); U:A11(O4)		G:B103; C:B109			-9.9	-2.4	-12.3
riboswitch	2qbz	X	6	A:X63(OP2)				A:X64		U:X65; G:X76; A:X64; C:X77; C:X78; A:X63	-3.3	-8.4	-11.7
riboswitch	3la5	A	6	G:A43(OP1); C:A51(OP1)				A:A52; G:A43; G:A44; C:A51			-6.6	-4.8	-11.4
ribosomal	1mms	C	6	A:C1070(OP2); C:C1072(OP1)				G:C1062		G:C1062; G:C1074; G:C1063	-6.6	-4.8	-11.4
ribosomal	1mms	D	6	A:D1070(OP2); C:D1072(OP1)				G:D1062		G:D1074; G:D1062; G:D1063	-6.6	-4.8	-11.4
kink-turn ribosomal	1jj2	0	6	A:01291(OP1); G:01292(OP2)				C:0910; U:0909		G:01292; G:0911	-6.6	-4.8	-11.4
kink-turn ribosomal	1jj2	0	6	A:02302(OP1); A:02303(OP1)				A:02301		A:02301; A:02303; G:02304	-6.6	-4.8	-11.4
kink-turn ribosomal	1jj2	0	6	C:0880(OP1); U:0883(OP2)				A:0882; C:0884		U:0883; A:01836	-6.6	-4.8	-11.4
riboswitch	3owz	A	6	A:A33(OP2)	G:A32(O2')			C:A66		C:A68; U:A69; U:A67	-6.6	-4.8	-11.4
kink-turn ribosomal	1jj2	0	6	A:0459(OP1)		G:0456(O6)		A:0455; A:0460; A:0477		A:0455	-6.6	-4.8	-11.4
ribozyme	1hr2	B	6			G:B163(N7); G:B164(O6)		U:B162; G:B163		A:B178; U:B177	-6.6	-4.8	-11.4
kink-turn ribosomal	1jj2	0	6			G:0824(N7); G:0854(N7)		G:0854; G:0824; U:0823; C:0853			-6.6	-4.8	-11.4
kink-turn ribosomal	1jj2	0	6	C:02608(OP1); G:02609(OP1); U:02610(OP2)				C:02542			-9.9	-1.2	-11.1
riboswitch	3r1l	C	6	C:C70(OP1); G:C72(OP2); U:C106(OP1)					A:C71		-9.9	-1.2	-11.1
kink-turn ribosomal	1jj2	0	6	U:0832(OP2); A:01839(OP1); A:01840(OP2)				G:0833			-9.9	-1.2	-11.1
riboswitch	3r1l	F	6	C:F70(OP1); G:F72(OP2); U:F106(OP1)					A:F71		-9.9	-1.2	-11.1
riboswitch	3oxj	A	6	A:A33(OP2); C:A66(OP2)	G:A32(O2')					U:A69	-9.9	-1.2	-11.1
riboswitch	3owi	A	6	A:A33(OP2); C:A66(OP2)	G:A32(O2')					U:A69	-9.9	-1.2	-11.1
riboswitch	4enb	A	6	U:A7(OP1); G:A8(OP2)			F:A106(F)	U:A41			-9.9	-1.2	-11.1
riboswitch	4enc	A	6	U:A7(OP1); G:A8(OP2)			F:A106(F)	U:A41			-9.9	-1.2	-11.1
riboswitch	4enc	A	6	A:A6(OP1); G:A42(OP1)			F:A106(F)	G:A5			-9.9	-1.2	-11.1
riboswitch	4enb	A	6	A:A6(OP1); G:A42(OP1)			F:A106(F)	G:A5			-9.9	-1.2	-11.1
kink-turn ribosomal	1jj2	0	6	G:0836(OP1); U:02615(OP1)			GLN:B230(OE1)	G:02616			-9.9	-1.2	-11.1
ribozyme	2r8s	R	6			G:R188(O6)		U:R182; U:R168; A:R183; C:R166; C:R165		A:R183	-3.3	-7.2	-10.5
ribozyme	1hr2	A	6			G:A188(O6)		U:A168; U:A182; C:A166; A:A183; C:A165		A:A183	-3.3	-7.2	-10.5
ribozyme	1hr2	B	6			G:B188(O6)		U:B182; U:B168; A:B183; C:B166; C:B165		A:B183	-3.3	-7.2	-10.5
riboswitch	3owi	A	6	A:A21(OP2)				A:A51	U:A19	A:A21; A:A22; U:A23; A:B53	-3.3	-7.2	-10.5
riboswitch	3oww	A	6	A:A21(OP2)				A:A51	U:A19	A:A21; A:A22; U:A23; A:B53	-3.3	-7.2	-10.5
riboswitch	3oxe	A	6	A:A21(OP2)				A:A51	U:A19	A:A21; A:A22; U:A23; A:B53	-3.3	-7.2	-10.5
ribosomal	4ji2	A	5	C:A352(OP2)				G:A354	G:A331; C:A352	C:A330; A:A59; G:A354	-3.3	-7.2	-10.5
kink-turn ribosomal	1jj2	0	6	A:01742(OP2)				G:02033		G:01744; G:01745; A:01742; G:01743; G:02033	-3.3	-7.2	-10.5
riboswitch	3owz	B	6	C:B24(OP1)				G:B73; C:B74; G:B25	A:A76	A:A76; A:B77	-3.3	-7.2	-10.5
ribozyme	1hr2	A	6	A:A171(OP2)				C:A165; C:A170; U:A168	U:A167	A:A171; U:A167	-3.3	-7.2	-10.5
kink-turn ribosomal	1jj2	0	6	G:02304(OP2)				A:02301; A:02305; A:02303		A:02305; G:02304; U:02306	-3.3	-7.2	-10.5
ribozyme	1hr2	B	6	A:B171(OP2)				C:B170; C:B165; U:B168	U:B167	A:B171; U:B167	-3.3	-7.2	-10.5
kink-turn ribosomal	1jj2	0	6	G:01484(OP2)				C:01456; C:01483; A:01485; C:01455		G:01484; U:01457	-3.3	-7.2	-10.5
ribosomal	4ji2	A	6	G:A117(OP2); G:A289(OP2)				A:A116; A:A288		G:A117	-6.6	-3.6	-10.2
riboswitch	3r1l	F	6	A:F31(OP2); A:F32(OP2)						A:F33; U:F34; A:F32	-6.6	-3.6	-10.2
riboswitch	3oxm	A	6	A:A34(OP1); G:A35(OP2)					A:A81	G:A35; G:A36	-6.6	-3.6	-10.2
riboswitch	3oxj	A	6	A:A34(OP1); G:A35(OP2)					A:A81	G:A35; G:A36	-6.6	-3.6	-10.2
riboswitch	3oxj	B	6	A:B34(OP1); G:B35(OP2)					A:B81	G:B35; G:B36	-6.6	-3.6	-10.2
riboswitch	3ox0	A	6	C:A70(OP2); A:A71(OP2)					U:A69	G:A72; A:A71	-6.6	-3.6	-10.2
riboswitch	3ox0	B	6	C:B70(OP2); A:B71(OP2)					U:B69	G:B72; A:B71	-6.6	-3.6	-10.2
riboswitch	3owz	B	6	A:B34(OP1); G:B35(OP2)					A:B81	G:B35; G:B36	-6.6	-3.6	-10.2
riboswitch	3owz	B	6	C:B70(OP2); A:B71(OP2)					U:B69	G:B72; A:B71	-6.6	-3.6	-10.2
riboswitch	3oww	A	6	A:A34(OP1); G:A35(OP2)					A:A81	G:A35; G:A36	-6.6	-3.6	-10.2
riboswitch	3oww	A	5	A:A75(OP1); A:A76(OP2)				C:A74		A:A76; A:A77	-6.6	-3.6	-10.2
riboswitch	3oww	A	6	C:A70(OP2); A:A71(OP2)					U:A69	G:A72; A:A71	-6.6	-3.6	-10.2
riboswitch	3oww	B	6	A:B34(OP1); G:B35(OP2)					A:B81	G:B35; G:B36	-6.6	-3.6	-10.2
riboswitch	3owi	A	6	C:A70(OP2); A:A71(OP2)					U:A69	G:A72; A:A71	-6.6	-3.6	-10.2
riboswitch	3owi	B	6	A:B34(OP1); G:B35(OP2)					A:B81	G:B35; G:B36	-6.6	-3.6	-10.2
ribozyme	3hhn	E	6	A:E31(OP2); A:E32(OP2)						A:E32; A:E33; U:E34	-6.6	-3.6	-10.2
kink-turn ribosomal	1jj2	0	6	G:0877(OP1); G:02623(OP1)				C:02475; A:02624		G:0885	-6.6	-3.6	-10.2
kink-turn ribosomal	1jj2	0	6	G:02097(OP2); G:02540(OP1)				A:02095	A:02096	G:02097	-6.6	-3.6	-10.2
kink-turn ribosomal	1jj2	0	6	U:01125(OP1); G:992(OP1)				C:01126		C:01129; G:990	-6.6	-3.6	-10.2
kink-turn ribosomal	1jj2	0	6	A:0532(OP1); U:0533(OP1)				C:0534		A:02814; U:010	-6.6	-3.6	-10.2
kink-turn ribosomal	1jj2	0	6	A:01106(OP2); A:01107(OP2)				C:01103; C:01104		A:01107	-6.6	-3.6	-10.2
ribosomal	4ji2	A	5	G:A506(OP1); A:A509(OP2)				A:A510; C:A507		A:A510	-6.6	-3.6	-10.2
riboswitch	3r1l	C	6	A:C31(OP2); A:C32(OP2)						A:C32; A:C33; U:C34	-6.6	-3.6	-10.2
riboswitch	3owz	A	6	A:A34(OP1); G:A35(OP2)					A:A81	G:A35; G:A36	-6.6	-3.6	-10.2
riboswitch	3owi	A	6	A:A34(OP1); G:A35(OP2)					A:A81	G:A35; G:A36	-6.6	-3.6	-10.2
riboswitch	2qbz	X	6	U:X23(OP1); G:X100(OP1)				G:X157; G:X22	C:X99		-6.6	-3.6	-10.2
riboswitch	3owz	B	6	A:B33(OP2)	G:B32(O2')			C:B66		U:B67; U:B69	-6.6	-3.6	-10.2
HIV RNA dimer	462d	A	6	A:A8(OP2)		G:A9(N7)		G:A9		G:A7; G:A10	-6.6	-3.6	-10.2
HIV RNA dimer	1o3z	A	6	A:A8(OP2)		G:A9(N7)		G:A9		G:A7; G:A10	-6.6	-3.6	-10.2
kink-turn ribosomal	1jj2	0	6	U:0903(OP1)		A:01357(N7)		U:0904	G:0622; A:01356		-6.6	-3.6	-10.2
riboswitch	3q3z	A	5	G:A67(OP2)		A:A61(N7)		A:A61	U:A66	G:A62	-6.6	-3.6	-10.2
kink-turn ribosomal	1jj2	0	6	A:02757(OP1)			ASN:B335(O)	A:02719; C:02720; G:02758			-6.6	-3.6	-10.2
ribozyme	2r8s	R	6			G:R257(O6); U:R258(O4)		A:R256; C:R255		G:R215	-6.6	-3.6	-10.2
kink-turn ribosomal	1jj2	0	6	A:0876(OP2); G:0877(OP2); A:02624(OP1)							-9.9	0	-9.9
kink-turn ribosomal	1jj2	0	6	A:01504(OP1); A:01678(OP1); C:01679(OP2)							-9.9	0	-9.9
kink-turn ribosomal	1jj2	0	5	C:01420(OP1); C:01421(OP2); G:01438(OP1)							-9.9	0	-9.9
riboswitch	3q3z	V	6	A:V61(OP1); G:V62(OP2)		U:V63(O4)					-9.9	0	-9.9
riboswitch	3q3z	A	6	A:A61(OP1); G:A62(OP2)		U:A63(O4)					-9.9	0	-9.9
kink-turn ribosomal	1jj2	0	6	A:0516(OP1); U:0517(OP2)		G:0518(N7)					-9.9	0	-9.9
riboswitch	4ena	A	4	A:A6(OP1); G:A42(OP1)			F:A113(F)				-9.9	0	-9.9
ribozyme	3hhn	E	6						C:E12; U:E13; U:E48; G:E2	A:E11; C:E12; G:E1; U:E13	0	-9.6	-9.6
riboswitch	4enb	A	6	A:A40(OP2)				G:A39	A:A40	U:A7; A:A49; C:A50	-3.3	-6	-9.3
ribozyme	1hr2	B	6	A:B173(OP2)				A:B172	A:B171	G:B174; A:B173; G:B175	-3.3	-6	-9.3
kink-turn ribosomal	1jj2	0	6	U:0115(OP2)				G:0112	A:0114	A:0119; G:0118; A:0117	-3.3	-6	-9.3
riboswitch	3oxd	A	6	A:A21(OP2)				A:A51; A:A22		A:A21; A:A22; U:A23	-3.3	-6	-9.3
kink-turn ribosomal	1jj2	0	6	C:01830(OP1)				U:01831; A:01842	G:01828	G:01828; G:01832	-3.3	-6	-9.3
ribosomal	4ji2	A	4	A:A1110(OP2)				C:A1109; A:A1111		C:A1189; A:A1110; A:A1111	-3.3	-6	-9.3
riboswitch	3oxd	A	6	U:A20(OP2)				A:A21; C:A15; G:B25	C:B24; U:A19		-3.3	-6	-9.3
kink-turn ribosomal	1jj2	0	6	A:02553(OP2)				A:02576; U:02554; C:02575	C:02552	A:02576	-3.3	-6	-9.3
kink-turn ribosomal	1jj2	0	5	G:0175(OP2)				C:0173; G:0225; U:0172; G:0393; U:0392			-3.3	-6	-9.3
kink-turn ribosomal	1jj2	0	6	A:02011(OP2)				A:01941; G:01891	U:01890	G:01891; C:01892	-3.3	-6	-9.3
kink-turn ribosomal	1jj2	0	6	G:02618(OP1)				U:02619; C:02641; G:02642		G:02642; G:02643	-3.3	-6	-9.3
kink-turn ribosomal	1jj2	0	6			A:0187(N1)		U:0207; C:0155	G:0206	C:0438; C:0188	-3.3	-6	-9.3
ribozyme	4oji	A	6	U:A24(OP2); C:A26(OP1)				G:A23	C:A25		-6.6	-2.4	-9
ribozyme	3hhn	C	6	A:C31(OP2); A:C32(OP2)						A:C32; A:C33	-6.6	-2.4	-9
riboswitch	3d2g	B	6	C:B51(OP1); A:B52(OP2)						A:A50; A:B52	-6.6	-2.4	-9
riboswitch	3d2g	A	6	C:A51(OP1); A:A52(OP2)						A:A52; A:B50	-6.6	-2.4	-9
riboswitch	3d2g	A	6	G:A42(OP2); C:A65(OP1)				C:A67		G:A42	-6.6	-2.4	-9
kink-turn ribosomal	1jj2	0	6	G:02617(OP2); G:02618(OP2)					G:02616	G:02618	-6.6	-2.4	-9
kink-turn ribosomal	1jj2	0	6	U:01748(OP1); U:01749(OP2)				G:02585; G:02584			-6.6	-2.4	-9
kink-turn ribosomal	1jj2	0	6	A:02746(OP2); G:02750(OP2)				C:02745; U:02749			-6.6	-2.4	-9
kink-turn ribosomal	1jj2	0	6	C:0162(OP1); U:02276(OP1)				U:0163; A:0169			-6.6	-2.4	-9
kink-turn ribosomal	1jj2	0	6	A:01369(OP2); U:02650(OP1)				A:02649	U:01371		-6.6	-2.4	-9
ribosomal	4ji2	A	5	A:A782(OP1); A:A794(OP1)				C:A783		C:A1515	-6.6	-2.4	-9
HIV RNA dimer	462d	B	6	G:A9(OP1); G:B9(OP1)				G:A10; G:B10			-6.6	-2.4	-9
riboswitch	3oww	A	6	A:A22(OP1); A:A75(OP2)				C:A74		A:A75	-6.6	-2.4	-9
riboswitch	3owi	A	6	A:A22(OP1); A:A75(OP2)				C:A74		A:A75	-6.6	-2.4	-9
ribozyme	3hhn	E	6	C:E70(OP1); U:E106(OP1)				G:E72	A:E71		-6.6	-2.4	-9
ribozyme	3hhn	C	6	C:C70(OP1); U:C106(OP1)				G:C72	A:C71		-6.6	-2.4	-9
kink-turn ribosomal	1jj2	0	6	U:01120(OP2); G:01121(OP2)				C:01238		G:01121	-6.6	-2.4	-9
kink-turn ribosomal	1jj2	0	6	G:02611(OP1); A:02612(OP1)				G:02094; G:02093			-6.6	-2.4	-9
kink-turn ribosomal	1jj2	0	6	C:0240(OP1)		G:0269(O6)		G:0267; U:0268			-6.6	-2.4	-9
HIV RNA dimer	1y99	A	6	A:A8(OP2)		G:A9(N7)		G:A9		G:A10	-6.6	-2.4	-9
HIV RNA dimer	462d	B	6	A:B8(OP2)		G:B9(N7)		G:B9		G:B10	-6.6	-2.4	-9
HIV RNA dimer	1o3z	B	6	A:B8(OP2)		G:B9(N7)		G:B9		G:B10	-6.6	-2.4	-9
ribosomal	4ji2	A	6	A:A766(OP2)		C:A812(N3)				U:A813; C:A811	-6.6	-2.4	-9
aptamer - riboswitch	3egz	B	5	G:B21(OP2)			CTC:B601(O11)			A:B22; A:B14	-6.6	-2.4	-9
kink-turn ribosomal	1jj2	0	6			G:0863(O6); U:0864(O4)				U:0862; G:0782	-6.6	-2.4	-9
RNA pseudoknot	2a43	A	6			G:A6(O6)		C:A10; G:A11		C:A7; G:A5	-3.3	-4.8	-8.1
53 RNA loop	354d	B	6			G:B98(O6)		G:A76; G:A76; C:B97	G:A75		-3.3	-4.8	-8.1
riboswitch	3mxh	R	6			G:R42(O6)		G:R41; A:R23; G:R40		G:R41	-3.3	-4.8	-8.1
riboswitch	4enc	A	5	A:A40(OP2)					A:A40	A:A49; U:A7; C:A50	-3.3	-4.8	-8.1
RNA element in SARS virus	1xjr	A	6	A:A12(OP1)				G:A13		G:A34; G:A36; G:A35	-3.3	-4.8	-8.1
riboswitch	2qbz	X	6	A:X72(OP2)				A:X71		C:X69; A:X72; G:X73	-3.3	-4.8	-8.1
riboswitch	3owz	A	5	C:A70(OP2)				A:A71	U:A69	A:A71; G:A72	-3.3	-4.8	-8.1
riboswitch	3owi	A	6	A:A78(OP2)				A:A77		A:A78; G:A79; G:A80	-3.3	-4.8	-8.1
ribozyme	1hr2	A	6	A:A173(OP2)				A:A172	A:A171	A:A173; G:A174	-3.3	-4.8	-8.1
riboswitch	3oww	B	6	A:B78(OP2)				A:B77		G:B79; G:B80; A:B78	-3.3	-4.8	-8.1
Rnase H domain in HIV RNA-DNA	1pjo	A	6	A:A9(OP2)				DT:B19; G:A10		A:A9; G:A10	-3.3	-4.8	-8.1
pseudoknot mol recog	1f27	A	6	A:A9(OP2)				G:A12; A:A11		G:A12; G:A13	-3.3	-4.8	-8.1
kink-turn ribosomal	1jj2	0	6	G:0956(OP2)				A:01006; A:0955		A:0957; G:0956	-3.3	-4.8	-8.1
kink-turn ribosomal	1jj2	0	6	A:02568(OP2)				A:02569; G:02567		A:02569; A:02568	-3.3	-4.8	-8.1
kink-turn ribosomal	1jj2	0	6	A:01754(OP2)				C:01753; A:01755		A:01755; A:01754	-3.3	-4.8	-8.1
riboswitch	3ox0	A	6	U:A20(OP2)				A:A21; C:A15; G:B25	C:B24		-3.3	-4.8	-8.1
riboswitch	3owi	A	6	U:A20(OP2)				A:A21; C:A15; G:B25	C:B24		-3.3	-4.8	-8.1
riboswitch	3oww	A	6	U:A20(OP2)				A:A21; C:A15; G:B25	C:B24		-3.3	-4.8	-8.1
ribosomal	4ji2	A	5	U:A560(OP1)				A:A563; G:A557; C:A562	A:A559		-3.3	-4.8	-8.1
kink-turn ribosomal	1jj2	0	6	U:02115(OP1)				U:02116; G:02272; C:02273	G:02271		-3.3	-4.8	-8.1
riboswitch	3la5	A	6	G:A44(OP1)				C:A50; G:A44; C:A51; A:A45			-3.3	-4.8	-8.1
kink-turn ribosomal	1jj2	0	6	G:028(OP1)				C:01305; U:01304; C:01343; G:01344			-3.3	-4.8	-8.1
tRNA	6tna	A	6	G:A19(OP1)						G:A20; U:A59; C:A60; C:A56	-3.3	-4.8	-8.1
riboswitch	3oww	A	6	A:A78(OP2)				A:A77		A:A78; G:A79; G:A80	-3.3	-4.8	-8.1
53 RNA loop	354d	B	6	A:B101(OP2)				G:B102; G:B100		G:B102; A:B101	-3.3	-4.8	-8.1
kink-turn ribosomal	1jj2	J	6				ASN:J42(OD1)	U:01749; A:02583; G:02584; U:02546			-3.3	-4.8	-8.1
riboswitch	3q3z	V	6	A:V34(OP2); G:A46(OP2)					A:V33		-6.6	-1.2	-7.8
kink-turn ribosomal	1jj2	0	6	U:01503(OP1); C:01679(OP1)				A:01504			-6.6	-1.2	-7.8
kink-turn ribosomal	1jj2	0	6	A:01286(OP1); A:01287(OP1)						A:01287	-6.6	-1.2	-7.8
ribosomal	4ji2	A	6	G:A588(OP2); G:A644(OP1)				C:A589			-6.6	-1.2	-7.8
riboswitch	3q3z	V	6	U:V60(OP1); U:V66(OP1)				A:V61			-6.6	-1.2	-7.8
riboswitch	3q3z	A	6	U:A60(OP1); U:A66(OP1)				A:A61			-6.6	-1.2	-7.8
kink-turn ribosomal	1jj2	0	6	U:0777(OP2); C:0778(OP2)						U:0864	-6.6	-1.2	-7.8
riboswitch	2qbz	X	6	A:X80(OP2)		U:X81(O4)				A:X61	-6.6	-1.2	-7.8
ribosomal	4ji2	A	6			G:A858(O6); G:A869(N7)		G:A869			-6.6	-1.2	-7.8
riboswitch	3r1l	C	6			G:C2(O6)	GTP:C1(O3G)	A:C9			-6.6	-1.2	-7.8
riboswitch	3r1l	F	6			G:F2(O6)	GTP:F1(O3G)	A:F9			-6.6	-1.2	-7.8
ribozyme	1hr2	B	6					U:B202; G:B112; A:B113; C:B203; C:B128	C:B127		0	-7.2	-7.2
riboswitch	3oxd	A	6					C:A35; A:A65; A:A34	A:A81	G:A36; A:A37	0	-7.2	-7.2
riboswitch	3oxd	B	6					C:A66; C:B66; A:B33	A:B65	A:B33; A:A65	0	-7.2	-7.2
ribozyme	3hhn	C	6						C:C12; U:C13; U:C48; G:C2	C:C12; G:C1	0	-7.2	-7.2
riboswitch	3q3z	V	6					C:V72; G:V73		G:V12; A:V74; A:V13; G:V73	0	-7.2	-7.2
aptamer - riboswitch	3egz	B	6					G:B10; G:B9; A:B22	A:B8	G:B10; U:B11	0	-7.2	-7.2
kink-turn ribosomal	1jj2	0	6							G:02271; G:02275; U:02116; A:02274; U:02115; U:02276	0	-7.2	-7.2
ribosomal	4ji2	A	4			G:A1370(O6)		U:A1348		U:A1372; C:A1369	-3.3	-3.6	-6.9
riboswitch	3d2g	A	6			A:A29(N7)		A:A44	G:A28	G:A30	-3.3	-3.6	-6.9
riboswitch	2gdi	X	6			A:X41(N7)		C:X57	G:X40	G:X42	-3.3	-3.6	-6.9
riboswitch	3ox0	B	6			G:B62(N7)		G:B62; U:B61; C:B39			-3.3	-3.6	-6.9
riboswitch	3owi	A	6			G:A50(N7)		G:A49; A:B52		G:A49	-3.3	-3.6	-6.9
riboswitch	3owi	B	6			G:B62(N7)		G:B62; U:B61; C:B39			-3.3	-3.6	-6.9
riboswitch	3oxd	A	6			G:A50(N7)		G:A49; A:B52		G:A49	-3.3	-3.6	-6.9
riboswitch	3oxj	A	6			G:A50(N7)		G:A49; A:B52		G:A49	-3.3	-3.6	-6.9
riboswitch	3mum	R	6	A:R48(OP2)					A:R47	A:R91; G:R14	-3.3	-3.6	-6.9
tRNA	1tra	A	6	G:A19(OP1)						G:A20; U:A59; C:A60	-3.3	-3.6	-6.9
riboswitch	4ena	A	5	A:A40(OP2)					A:A40	U:A7; C:A50	-3.3	-3.6	-6.9
riboswitch	3ox0	A	6	A:A34(OP1)				G:A35		G:A35; G:A36	-3.3	-3.6	-6.9
ribozyme	3hhn	C	6	C:C47(OP2)				G:C46	G:C45	C:C30	-3.3	-3.6	-6.9
ribozyme	3hhn	C	6	C:C1009(OP1)				A:C1010	A:C32; U:C84		-3.3	-3.6	-6.9
riboswitch	3oww	B	6	A:B52(OP2)				A:B51		A:B52; G:B49	-3.3	-3.6	-6.9
riboswitch	3owi	B	6	U:B23(OP1)				G:B25		G:B26; G:B25	-3.3	-3.6	-6.9
ribozyme	1hr2	B	6	G:B112(OP2)				C:B204		A:B113; G:B112	-3.3	-3.6	-6.9
riboswitch	3owz	A	6	A:A75(OP2)				C:A74; U:A23		A:A75	-3.3	-3.6	-6.9
ribozyme	3hhn	C	6	A:C115(OP2)				A:C3; A:C4	A:C114		-3.3	-3.6	-6.9
riboswitch	3owz	B	6	G:B25(OP1)				G:B72; G:B73		A:A75	-3.3	-3.6	-6.9
ribozyme	3hhn	E	6	A:E115(OP2)				A:E4; A:E3	A:E114		-3.3	-3.6	-6.9
riboswitch	3la5	A	5	U:A68(OP1)				C:A26; C:A27; G:A37			-3.3	-3.6	-6.9
kink-turn ribosomal	1jj2	0	6	G:0456(OP2)				G:0458; A:0455; U:0457			-3.3	-3.6	-6.9
kink-turn ribosomal	1jj2	0	6	U:0392(OP2)				U:0391; C:0171; U:0172			-3.3	-3.6	-6.9
riboswitch	3mxh	R	6	A:R48(OP2)					A:R47	G:R14; A:R91	-3.3	-3.6	-6.9
Rnase H domain in HIV RNA-DNA	1pjo	A	6	G:A5(OP2)				A:A6		G:A5; A:A6	-3.3	-3.6	-6.9
aptamer - riboswitch	3egz	B	4	G:B15(OP2)				A:B14; A:B16		A:B16	-3.3	-3.6	-6.9
riboswitch	3ox0	B	6	A:B34(OP1)				G:B35		G:B36; G:B35	-3.3	-3.6	-6.9
riboswitch	3oww	B	6	U:B23(OP1)				C:B24		G:B26; G:B25	-3.3	-3.6	-6.9
kink-turn ribosomal	1jj2	0	6	U:0954(OP1)				G:02299; A:02301; C:02298			-3.3	-3.6	-6.9
kink-turn ribosomal	1jj2	0	6	G:02013(OP2)				G:01884; U:01883; C:02626			-3.3	-3.6	-6.9
kink-turn ribosomal	1jj2	0	6			G:02609(N7)		G:02609		G:02606; U:02610	-3.3	-3.6	-6.9
riboswitch	2gdi	X	6				TPP:X100(O1B)	C:X74; A:X75		A:X75	-3.3	-3.6	-6.9
riboswitch	3ox0	A	6			G:A50(N7)		G:A49; A:B52		G:A49	-3.3	-3.6	-6.9
riboswitch	3oww	A	6			G:A62(N7)		G:A62; C:A39; U:A61			-3.3	-3.6	-6.9
riboswitch	3ox0	A	6			G:A62(N7)		U:A61; C:A39; G:A62			-3.3	-3.6	-6.9
ribosomal	4ji2	A	5			G:A610(O6)		A:A608; A:A607		A:A609	-3.3	-3.6	-6.9
riboswitch	3q3z	V	6	G:V46(OP1); A:A34(OP2)							-6.6	0	-6.6
riboswitch	3la5	A	6	A:A23(OP2); A:A24(OP2)							-6.6	0	-6.6
tRNA	6tna	A	6	G:A20(OP1); A:A21(OP2)							-6.6	0	-6.6
tRNA	4tra	A	5	G:A20(OP1); A:A21(OP2)							-6.6	0	-6.6
riboswitch	3la5	A	6					A:A55; U:A41; U:A40	A:A45	A:A45	0	-6	-6
ribozyme	3ivk	M	6							A:M97; G:M91; G:M92; U:M93; U:M94	0	-6	-6
riboswitch	3q3z	A	6					G:A73; C:A72		G:A12; A:A74; G:A73	0	-6	-6
ribosomal	4ji2	A	5					C:A620; A:A621; G:A617		G:A617; G:A616	0	-6	-6
riboswitch	3owz	A	6					U:A23; C:A24; G:A25		G:A25; G:A26	0	-6	-6
ribozyme	1hr2	A	6					A:A113; U:A202; C:A128; C:A203	C:A127		0	-6	-6
riboswitch	3oxd	B	6					U:B67; A:B33; C:B66; G:B32	A:A9		0	-6	-6
ribozyme	3ivk	C	6					A:C-4		A:C-4; A:C14; G:C-3; U:C-2	0	-6	-6
ribozyme	3ivk	C	6							G:C77; U:C36; G:C37; C:C38; G:C78	0	-6	-6
kink-turn ribosomal	1jj2	0	6					A:01815; C:01816		U:01813; C:01818; U:01817	0	-6	-6
53 RNA loop	354d	A	6					G:A75; A:B99		G:A75; G:A76; U:A77	0	-6	-6
ribozyme	1hr2	B	6					A:B114		A:B115; G:B116; U:B205; G:B117	0	-6	-6
SRP RNA	1d4r	B	5			G:B19(N7)				G:B20; G:B18	-3.3	-2.4	-5.7
riboswitch	3oxd	B	6			G:B62(N7)		C:B39; G:B62			-3.3	-2.4	-5.7
riboswitch	2gdi	Y	6			A:Y41(N7)			G:Y40	G:Y42	-3.3	-2.4	-5.7
ribozyme	3ivk	M	6			G:M2(N7)		U:M8		G:M1	-3.3	-2.4	-5.7
ribozyme	3ivk	C	6			G:C2(N7)		U:C8		G:C1	-3.3	-2.4	-5.7
riboswitch	3la5	A	6	A:A24(OP1)						G:A72; A:A24	-3.3	-2.4	-5.7
riboswitch	4tzx	X	6	A:X24(OP1)						G:X72; A:X24	-3.3	-2.4	-5.7
riboswitch	4lx5	A	6	A:A24(OP1)						A:A24; G:A72	-3.3	-2.4	-5.7
riboswitch	1y26	X	6	A:X23(OP2)					U:X22	A:X21	-3.3	-2.4	-5.7
ribosomal	4ji2	A	5	A:A937(OP2)						G:A939; A:A938	-3.3	-2.4	-5.7
ribozyme	4oji	A	6	DU:A6(OP1)				C:A5		G:A47	-3.3	-2.4	-5.7
ribosomal	3td0	B	6	U:B25(OP1)				A:A18	G:B36		-3.3	-2.4	-5.7
aptamer - riboswitch	3egz	B	5	A:B8(OP1)				G:B9; A:B53			-3.3	-2.4	-5.7
riboswitch	3q3z	A	6	A:A34(OP1)				G:V46; A:A33			-3.3	-2.4	-5.7
ribozyme	3hhn	C	6	G:C1008(OP2)				C:C99; C:C100			-3.3	-2.4	-5.7
ribozyme	3hhn	E	6	G:E77(OP1)				G:E46; G:E75			-3.3	-2.4	-5.7
kink-turn ribosomal	1jj2	0	5	G:01979(OP2)				G:01998; C:01999			-3.3	-2.4	-5.7
riboswitch	4en5	A	6	A:A40(OP2)						A:A49; C:A50	-3.3	-2.4	-5.7
riboswitch	1y26	X	6	A:X24(OP1)						G:X72; A:X24	-3.3	-2.4	-5.7
53 RNA loop	354d	B	6	G:B100(OP2)						G:B102; A:B101	-3.3	-2.4	-5.7
riboswitch	3d2g	A	6				TPP:A83(O1A)			G:A64; U:A63	-3.3	-2.4	-5.7
riboswitch	2gdi	Y	6				TPP:Y100(O1B)			A:Y75; G:Y76	-3.3	-2.4	-5.7
tRNA	6tna	A	6				YG:A37(OP2)			U:A33; A:A38	-3.3	-2.4	-5.7
riboswitch	3d2g	B	6				TPP:B83(O2A)			U:B63; G:B64	-3.3	-2.4	-5.7
ribozyme	3ivk	C	6							A:C97; G:C91; G:C92; U:C93	0	-4.8	-4.8
ribosomal	4ji2	A	6					A:A609; G:A610		G:A627; G:A628	0	-4.8	-4.8
ribozyme	4oji	A	6					A:A29		G:A22; G:A23; U:A24	0	-4.8	-4.8
RNA pseudoknot	2a43	A	6					A:A23; C:A22	G:A6	A:A23	0	-4.8	-4.8
tRNA	6tna	A	6					U:A12; U:A8; A:A9; C:A11			0	-4.8	-4.8
tRNA	4tra	A	6					U:A12; U:A8; A:A9; C:A11			0	-4.8	-4.8
riboswitch	3owi	A	6					G:A32; U:A67; C:A68; G:B10			0	-4.8	-4.8
RNAse III RNA-RNA	2nug	F	6							G:E26; G:F26; U:E25; U:F25	0	-4.8	-4.8
riboswitch	3oww	B	6					G:A10; U:B67; G:B32; C:B68			0	-4.8	-4.8
ribozyme	3hhn	C	6					A:C95; A:C96; U:C94; G:C118			0	-4.8	-4.8
ribozyme	1hr2	A	6					A:A114		G:A116; U:A205; A:A115	0	-4.8	-4.8
riboswitch	3ox0	B	5					C:B24; U:B23		G:B25; G:B26	0	-4.8	-4.8
ribozyme	1hr2	A	6							U:A144; U:A156; U:A157; G:A158	0	-4.8	-4.8
riboswitch	3owi	B	6					G:A10; U:B67; G:B32; C:B68			0	-4.8	-4.8
riboswitch	3oxe	B	6					G:A10; U:B67; G:B32; C:B68			0	-4.8	-4.8
ribozyme	3hhn	E	6					A:E102; C:E101; C:E83; U:E84			0	-4.8	-4.8
ribosomal	4ji2	A	4					G:A15; A:A16; U:A13; U:A14			0	-4.8	-4.8
kink-turn ribosomal	1jj2	0	6					U:01419	U:01418	G:01443; G:01444	0	-4.8	-4.8
pseudoknot mol recog	1f27	A	6							G:A19; U:A21; G:A19; U:A20	0	-4.8	-4.8
riboswitch	3oxd	B	6					U:B23; G:B25		G:B25; G:B26	0	-4.8	-4.8
riboswitch	3oxd	B	6					C:B35; A:B34		G:B36; A:B37	0	-4.8	-4.8
riboswitch	3oxj	A	6					G:A32; U:A67; C:A68; G:B10			0	-4.8	-4.8
ribozyme	3ivk	M	6					A:M-4		A:M-4; G:M-3; U:M-2	0	-4.8	-4.8
pseudoknot mol recog	1f27	A	4			U:A7(O4)				G:A6	-3.3	-1.2	-4.5
ribosomal	4ji2	A	4	G:A21(OP1)						A:A573	-3.3	-1.2	-4.5
RNAse III regul and catal	4m2z	C	4	A:C2(OP1)				C:C103			-3.3	-1.2	-4.5
RNAse III regul and catal	4m2z	D	4	A:D2(OP1)				C:D103			-3.3	-1.2	-4.5
ribozyme	3hhn	C	6	G:C77(OP1)				G:C75			-3.3	-1.2	-4.5
tRNA	4tra	A	6	G:A19(OP1)						G:A20	-3.3	-1.2	-4.5
ribosomal	4ji2	A	6			G:A362(O6)		G:A361			-3.3	-1.2	-4.5
riboswitch	4en5	A	4			G:A29(O6)		A:A31			-3.3	-1.2	-4.5
ribozyme	4oji	A	6					A:A8		G:A42; A:A41	0	-3.6	-3.6
riboswitch	4tzx	X	5					A:X45		G:X46; U:X47	0	-3.6	-3.6
ribosomal	3td0	A	6					C:A12; C:B30; G:B31			0	-3.6	-3.6
ribosomal	3td0	A	6					G:A13; C:A12		G:A13	0	-3.6	-3.6
ribosomal	3td0	B	6					C:B32; G:B33		G:B33	0	-3.6	-3.6
riboswitch	3owz	B	6					C:A66; A:A33; A:B33			0	-3.6	-3.6
riboswitch	3ox0	A	6							G:A25; G:A26; U:A27	0	-3.6	-3.6
ribozyme	3hhn	C	6							G:C81; A:C80; G:C75	0	-3.6	-3.6
riboswitch	3oww	A	6					G:A32; U:A67; G:B10			0	-3.6	-3.6
ribozyme	3ivk	M	6							G:M72; A:M73; G:M105	0	-3.6	-3.6
riboswitch	3r1l	C	6							U:C36; G:C37; G:C78	0	-3.6	-3.6
ribozyme	3ivk	M	6							A:M80; G:M81; G:M75	0	-3.6	-3.6
ribozyme	3hhn	C	6							G:C87; G:C88; A:C103	0	-3.6	-3.6
ribozyme	3hhn	C	6					U:C76		G:C77; U:C36	0	-3.6	-3.6
ribozyme	3hhn	C	6							G:C2; G:C1; A:C-1	0	-3.6	-3.6
ribozyme	3hhn	C	6							G:C18; G:C17; U:C16	0	-3.6	-3.6
ribozyme	3ivk	M	6							G:M17; G:M18; U:M16	0	-3.6	-3.6
riboswitch	3oxm	A	6					A:A64; A:A37		A:A37	0	-3.6	-3.6
ribozyme	3hhn	C	6					G:C1016		G:C1016; G:C1017	0	-3.6	-3.6
riboswitch	3oxm	A	6							U:A46; G:A47; G:A55	0	-3.6	-3.6
ribozyme	1hr2	A	6							G:A134; U:A135; U:A182	0	-3.6	-3.6
ribozyme	1hr2	A	6							G:A111; G:A112; G:A110	0	-3.6	-3.6
riboswitch	3oxj	B	6					G:A10; G:B32; U:B67			0	-3.6	-3.6
ribozyme	3ivk	C	6							G:C17; G:C18; U:C16	0	-3.6	-3.6
ribozyme	3hhn	E	6							G:E18; U:E16; G:E17	0	-3.6	-3.6
ribozyme	1hr2	B	6							G:B158; U:B157; U:B144	0	-3.6	-3.6
ribosomal	4ji2	A	4					C:A578; G:A576; U:A820			0	-3.6	-3.6
ribozyme	1hr2	B	6							U:B243; G:B242; A:B230	0	-3.6	-3.6
riboswitch	1y26	X	6					A:X45		G:X46; U:X47	0	-3.6	-3.6
ribozyme	3ivk	C	6							G:C72; A:C73; G:C105	0	-3.6	-3.6
ribozyme	3ivk	C	6							A:C80; G:C81; G:C75	0	-3.6	-3.6
ribozyme	3hhn	E	6							G:E75; A:E80; G:E81	0	-3.6	-3.6
ribozyme	3hhn	E	6							A:E-1; G:E1; G:E2	0	-3.6	-3.6
ribosomal	4ji2	A	5			G:A324(N7)					-3.3	0	-3.3
HIV RNA dimer	1pjo	A	6							A:A4; A:A3	0	-2.4	-2.4
riboswitch	1y26	X	6							G:X43; G:X44	0	-2.4	-2.4
riboswitch	3oxe	A	6							G:A26; G:A25	0	-2.4	-2.4
riboswitch	3mum	R	6							G:R19; A:R20	0	-2.4	-2.4
ribosomal	3td0	B	6							A:B37; G:B36	0	-2.4	-2.4
riboswitch	3la5	A	6							G:A43; G:A44	0	-2.4	-2.4
riboswitch	3mxh	R	6							G:R19; G:R20	0	-2.4	-2.4
HIV RNA dimer	462d	B	5							G:B4; U:B3	0	-2.4	-2.4
ribozyme	3ivk	M	6							G:M87; G:M88	0	-2.4	-2.4
HIV RNA dimer	462d	B	6							G:B7; U:B6	0	-2.4	-2.4
HIV RNA dimer	1o3z	B	5							G:B4; U:B3	0	-2.4	-2.4
ribosomal	4ji2	A	4					U:A652; U:A751			0	-2.4	-2.4
ribozyme	3hhn	C	6							G:C72; G:C105	0	-2.4	-2.4
HIV RNA dimer	1o3z	B	6							G:B7; U:B6	0	-2.4	-2.4
riboswitch	3owz	B	6							G:B49; G:B50	0	-2.4	-2.4
riboswitch	3owz	B	6					A:B11; G:B10			0	-2.4	-2.4
ribozyme	3hhn	C	6							G:C69; U:C68	0	-2.4	-2.4
riboswitch	3r1l	C	6					U:C49		C:C70	0	-2.4	-2.4
ribozyme	3hhn	C	6							A:C51; G:C52	0	-2.4	-2.4
ribozyme	1hr2	A	6							G:A129; G:A191	0	-2.4	-2.4
ribozyme	1hr2	A	6							G:A242; U:A243	0	-2.4	-2.4
ribozyme	3ivk	C	6							G:C87; G:C88	0	-2.4	-2.4
riboswitch	3oxm	A	6							G:A25; G:A26	0	-2.4	-2.4
ribozyme	3hhn	E	6							G:E105; G:E72	0	-2.4	-2.4
ribozyme	3hhn	E	6							G:E87; G:E88	0	-2.4	-2.4
riboswitch	3oxj	A	6							G:A47; U:A46	0	-2.4	-2.4
ribozyme	3hhn	E	6							G:E78; G:E77	0	-2.4	-2.4
ribozyme	1hr2	B	6							G:B129; G:B191	0	-2.4	-2.4
ribozyme	1hr2	B	6					G:B180		G:B181	0	-2.4	-2.4
kink-turn ribosomal	1jj2	0	6							G:01364; G:01363	0	-2.4	-2.4
riboswitch	1y26	X	6					G:X44		G:X32	0	-2.4	-2.4
ribosomal	4ji2	A	5							G:A1526; G:A1525	0	-2.4	-2.4
kink-turn ribosomal	1jj2	0	6					G:01849; G:01848			0	-2.4	-2.4
53 RNA loop	354d	B	6					A:B104		DG:B105	0	-2.4	-2.4
ribozyme	1hr2	A	6						C:A124	G:A194	0	-2.4	-2.4
kink-turn ribosomal	1jj2	A	6					C:0783	G:0782		0	-2.4	-2.4
kink-turn ribosomal	1jj2	B	6					U:02721; C:02720			0	-2.4	-2.4
ribosomal	3td0	B	6							A:B40	0	-1.2	-1.2
ribosomal	3td0	B	6					C:B44			0	-1.2	-1.2
ribosomal	4ji2	A	4							G:A587	0	-1.2	-1.2
ribosomal	4ji2	A	4							G:A700	0	-1.2	-1.2
Fig. S1. A visual presentation of the binding data summarized in Table S1. The y-axis represents the binding energies for the individual data sets (detailed by the numbers in black along the x-axis and corresponding to the order of entries given in Table S1), starting from highest total binding energy to the lowest, and shows the relative contributions of inner- and outer-sphere contributions to …
